# Supplementary material for: The role of the Notch signalling pathway in regulating the balance between neuronal and nonneuronal cells in sympathetic ganglia and the adrenal gland
Source: PLoS One. 2023 Feb 16;18(2):e0281486. doi: 10.1371/journal.pone.0281486 (PMC9934399; doi:10.1371/journal.pone.0281486)
Supplement: S1 File — (XLSX) [file pone.0281486.s001.xlsx]

## Sheet:  GFP cells per section in AG
	GFP+ cells per section in AG
	Control	dnSu(H)	Numb
	81.6409	94.4444	98.6111
	60.9472	66.6667	210
	90.7121	118.75	105
	161.581	37.8947	54.386
	112.256	108.333	78.5714
	85.8525	92.4528	31.25
	137.486	130	33.0189
	86.1765		35.8974
	56.6951		41.5584
	83.1528		122.222
	113.39
	66.1443
	145.346
mean	98.5677	92.6488	81.0515
SE	33.1681	31.6194	56.083
SEM	9.19918	11.951	17.735

## Sheet:  GFP cells per section in SG
	GFP+ cells per section in SG
	Control	dnSu(H)	Numb
	103.332	89.7727	90.8108
	95.4062	129.167	120
	108.616	154.955	137.5
	158.521	57.7778	154.286
	82.1961	110.714	43.75
	80.5186	140.972	50
	123.294	85.7143	111.429
	65.7569		103.333
	129.165		114.141
	104.376		131.25
	107.638
	74.3679
	96.0734
mean	102.251	109.868	105.65
SE	24.9625	34.3368	35.7472
SEM	6.92336	12.9781	11.3042

## Sheet: %TH+ GFP+ cells in AG 
	% TH+/GFP+ cells in AG
		Control	dnSu(H)	Numb
		63.2449	82.9603	86.843
		70.119	91.2434	83.7419
		96.875	88.2937	98
		82.6518	83.0952	86.6667
		55.0009	89.5833	76.8969
		68.2344	85.4167	100
		59.7913	92	100
		73.8788		100
		100		100
		76.2963		74.4444
		53.4908
		53.9683
		48.7195
	mean	69.4055	87.5132	90.6593
	SE	16.3116	3.73236	10.1848
	SEM	4.52402	1.4107	3.2207

## Sheet: % TH+ GFP+ cells in SG 
	% TH+/GFP+ cells in SG
	Control	dnSu(H)	Numb
	75.8071	88.1342	84.5091
	81.7708	85.5219	76.4671
	64.2857	99.2063	100
	77.451	64.9206	72.3077
	70.2619	100	59.1837
	55.3401	64.5299	69.7949
	58.2124	71.7857	66.6667
	60.3175		100
	69.7436		73.9796
	50.144		74.3333
	56.8651
	52.7778
	41.3325
mean	62.6392	82.0141	77.7242
SE	11.864	15.118	13.4321
SEM	3.29047	5.71408	4.2476

## Sheet: % NF-M+ TH+ GFP+ cells  in AG 
	% NF-M+/TH+/GFP+ cells in AG
			Control	dnSu(H)	Numb
			13.8056	31.0913	31.067
			19.0476	42.037	48.8559
			10	41.1765	37.3333
			35.3897	36.5476	26.6667
			11.6738	52.0833	33.6037
			20.0379	42.7083	44.4444
			18.1557	64.4286	33.3333
			18.6212		51.8519
			55.5556		62.1429
			13.0688		53.8889
			17.0585
			38.0952
			15.6914
		mean	22.0155	44.2961	42.3188
		SE	13.1175	10.9371	11.6339
		SEM	3.63815	4.13383	3.67896

## Sheet: % NF-M+TH+ GFP+ cells  in SG 
	% NF-M+/TH+/GFP+ cells in SG
			Control	dnSu(H)	Numb
			54.3813	82.3009	71.846
			50.5208	71.4141	58.1914
			56.7857	78.6616	74.1414
			53.0392	44.9206	61.2821
			53.6667	92.2619	48.5034
			31.8027	41.0714	48.7179
			22.7937	34.2735	60.4167
			50.8974		100
			32.2254		68.9796
			37.7778		66.3333
			38.8889
			30.3079
			46.6448
		mean	43.0563	63.5577	65.8412
		SE	11.2596	23.0059	14.8489
		SEM	3.12286	8.69541	4.69563

## Sheet: % NF-M- TH+ GFP+ cells  in AG 
	% NF-M-/TH+/GFP+ cells in AG
		Control	dnSu(H)	Numb
		49.4394	51.869	55.776
		51.0714	49.2063	34.8861
		86.875	47.1172	60.6667
		47.2621	46.5476	60
		43.3271	37.5	43.2932
		48.1965	42.7083	55.5556
		41.6356	27.5714	66.6667
		55.2576		48.1481
		44.4444		37.8571
		63.2275		20.5556
		36.4323
		15.873
		33.0281
	mean	47.39	43.2171	48.3405
	SE	16.5029	8.31426	14.2186
	SEM	4.57709	3.14249	4.49631

## Sheet: %NF-M TH+GFP+ cells in SG
	% NF-M-/TH+/GFP+ cells in SG
		Control	dnSu(H)	Numb
		21.4258	5.83333	12.6632
		31.25	14.1077	18.2757
		7.5	20.5447	25.8586
		24.4118	20	11.0256
		16.5952	7.7381	10.6803
		23.5374	30.2564	21.0769
		11.5676	30.7143	6.25
		37.5238		0
		18.8462		5
		17.9186		8
		19.0873
		13.8889
		11.0246
	mean	19.5829	18.4564	11.883
	SE	8.31035	9.91106	7.8803
	SEM	2.30488	3.74603	2.49197

## Sheet: % P0+ GFP+ cells  in AG 
	% P0+/GFP+ cells in AG
	Control	dnSu(H)	Numb
	61.1111	40.3226	23.0769
	50	48.1481	26.087
	45	30.8511	24.2424
	43.5897	42.3077	20.7165
	47.3684		26.874
			15.519
			21.1418
mean	49.4138	40.4074	22.5225
SE	6.97775	7.18473	3.85408
SEM	3.12054	3.59237	1.45671

## Sheet: % P0+ GFP+ cells  in SG 
	% P0+/GFP+ cells in SG
	Control	dnSu(H)	Numb
	36.3636	40.625	27.5862
	50	20	28.5714
	65.5172	55.8442	29.3103
	57.1429	36.8078	33.7621
	67.6471		46.3365
			31.3368
			30.407
mean	55.3342	38.3192	32.4729
SE	12.7172	14.7232	6.43588
SEM	5.68731	7.36161	2.43254
