# Supplementary material for: The role of the Notch signalling pathway in regulating the balance between neuronal and nonneuronal cells in sympathetic ganglia and the adrenal gland
Source: PLoS One. 2023 Feb 16;18(2):e0281486. doi: 10.1371/journal.pone.0281486 (PMC9934399; doi:10.1371/journal.pone.0281486)
Supplement: S2 File — (XLSX) [file pone.0281486.s002.xlsx]

## Sheet: GFP+ cells  per section in AG 
	GFP+ cells per section in AG
	Control	Notch1
	84.0097	133.333
	108.279	90.5172
	63.474	137.255
	158.685	61.7647
		49.7898
		98.0114
mean	103.612	95.1119
SE	41.029	35.868
SEM	20.5145	14.643

## Sheet: GFP+ cells  per section in SG 
	GFP+ cells per section in SG
	Control	Notch1
	107.667	140
	61.0042	152.941
	53.8336	80
	168.671	59.5745
		57.3275
		107.66
mean	97.7941	99.5839
SE	52.9374	40.7813
SEM	26.4687	16.6489

## Sheet: %TH GFP cells in AG
	% TH+/GFP+ cells in AG
		Control	Notch1
		88.8889	11.1111
		65.5172	22.2222
		70.5882	33.3333
		64.7059	83.3333
			0
			25
	mean	72.425	29.1667
	SE	11.2803	28.9609
	SEM	5.64015	11.8232

## Sheet: % TH GFP cells in SG
	% TH+/GFP+ cells in SG
		Control	Notch1
		70	34.2857
		52.9412	41.3889
		70	24.6587
		70.2128	0
			0
			43.75
	mean	65.7885	24.0139
	SE	8.56545	19.7518
	SEM	4.28273	8.06363

## Sheet: % P0+ GFP+ cells in AG 
	% P0+/GFP+ cells in AG
		Control	Notch1
		46.1538	57.8947
		42.8571	65.6566
		41.1765	83.3992
		44.4444	63.3055
			89.2407
	mean	43.658	71.8993
	SE	2.13285	13.6192
	SEM	1.06642	6.09067

## Sheet: % P0+ GFP+ cells in SG
		% P0+/GFP+ cells in SG
		Control	Notch1
		45.8333	93.1818
		50	100
		60.4651	92.8571
		58.3333	88.9943
			84.8041
	mean	53.6579	91.9675
	SE	6.89932	5.63341
	SEM	3.44966	2.51934
