# Supplementary material for: The role of the Notch signalling pathway in regulating the balance between neuronal and nonneuronal cells in sympathetic ganglia and the adrenal gland
Source: PLoS One. 2023 Feb 16;18(2):e0281486. doi: 10.1371/journal.pone.0281486 (PMC9934399; doi:10.1371/journal.pone.0281486)
Supplement: S3 File — (XLSX) [file pone.0281486.s003.xlsx]

## Sheet: GFP+ cells per section in AG 
	GFP+ cells per section in AG
	Control	dnMAML E2
	73.0759	150
	114.081	89.2157
	73.4358	164.706
	90.7149	61.1111
	117.929	42.7632
	130.025	89.2857
mean	99.8769	99.5136
SE	24.24	48.3837
SEM	9.89595	19.7526

## Sheet:  GFP+ cells  per section in SG 
	GFP+ cells per section in SG
	Control	dnMAML E2
	162.699	45.0575
	84.1937	81.0526
	87.6069	92.74
	41.7176	190
	137.668	103.704
	106.38	90.1961
mean	103.377	100.458
SE	42.7142	48.2472
SEM	17.438	19.6968

## Sheet: % TH+ GFP+ cells in AG 
	% TH+/GFP+ cells in AG
		Control	dnMAML E2
		68.9655	94.2857
		48.1928	80.7692
		64.7059	93.75
		63.3333	90.9091
		66.6667	100
		76.7442	86.6667
	mean	64.7681	91.0635
	SE	9.39631	6.67516
	SEM	3.83603	2.72512

## Sheet: % TH+ GFP+ cells  in SG 
	% TH+/GFP+ cells in SG
		Control	dnMAML E2
		41.0256	89.2857
		37.8378	88.8889
		59.1837	91.6667
		65	89.4737
		56.3636	82.1429
		67.6471	91.3043
	mean	54.5096	88.7937
	SE	12.391	3.44977
	SEM	5.05862	1.40836

## Sheet: % NF-M+ TH+ GFP+ cells  in AG 
	% NF-M+/TH+/GFP+ cells in AG
				Control	dnMAML E2
				17.2414	57.1429
				20.4819	46.1538
				29.4118	56.25
				26.6667	18.1818
				23.2558	76.9231
				17.9487	33.3333
			mean	22.501	47.9975
			SE	4.86096	20.4736
			SEM	1.98448	8.35831

## Sheet: % NF-M+ TH+ GFP+ cells  in SG 
	% NF-M+/TH+/GFP+ cells in SG
			Control	dnMAML E2
			24.359	67.8571
			22.973	55.5556
			53.0612	80.5556
			60	47.3684
			38.1818	82.1429
			47.0588	73.913
		mean	40.939	67.8988
		SE	15.1855	13.9507
		SEM	6.19946	5.69535

## Sheet: % NF-M- TH+ GFP+ cells  in AG 
NF-M-/TH+/GFP+ cells (% of GFP+ cells) in AG
		Control	dnMAML E2
		51.7241	37.1429
		27.7108	34.6154
		35.2941	37.5
		36.6667	72.7273
		48.7179	23.0769
		53.4884	53.3333
	mean	42.267	43.066
	SE	10.477	17.4485
	SEM	4.27722	7.12332

## Sheet: % NF-M- TH+ GFP+ cells  in SG 
	% NF-M-/TH+/GFP+ cells in SG
		Control	dnMAML E2
		16.6667	21.4286
		14.8649	33.3333
		6.12245	11.1111
		5	42.1053
		18.1818	0
		20.5882	17.3913
	mean	13.5707	20.8949
	SE	6.49155	15.1623
	SEM	2.65017	6.18997

## Sheet: % P0+ GFP+ cellsin  AG 
	% P0+/GFP+ cellsin AG
		Control	dnMAML E2
		56.25	0
		47.0588	0
		44.6809	38.4615
		42.6667
		37.5
	mean	45.6313	12.8205
	SE	6.90298	22.2058
	SEM	3.08711	12.8205

## Sheet: % P0+ GFP+ cells in SG 
	% P0+/GFP+ cells in SG
		Control	dnMAML E2
		39.1304	15.1515
		50	18.75
		62.069	26.087
		54.2857
		68.4211
	mean	54.7812	19.9962
	SE	11.2607	5.57324
	SEM	5.03592	3.21771
