# Supplementary material for: The role of the Notch signalling pathway in regulating the balance between neuronal and nonneuronal cells in sympathetic ganglia and the adrenal gland
Source: PLoS One. 2023 Feb 16;18(2):e0281486. doi: 10.1371/journal.pone.0281486 (PMC9934399; doi:10.1371/journal.pone.0281486)
Supplement: S4 File — (XLSX) [file pone.0281486.s004.xlsx]

## Sheet: GFP+ cells per section in AG 
	GFP+ cells per section in AG
	Control	dnMAML E3
	71.9447	47.6517
	112.322	110.487
	74.8812	105.715
	92.5004	104.063
	117.167	86.7191
	129.501	66.8058
		96.3545
		73.2295
		98.6671
		123.334
		143.889
		98.6671
		113.056
		51.59
mean	99.7193	94.302
SE	23.6247	26.9493
SEM	9.64476	7.47438

## Sheet:  GFP+ cells per section in SG 
		GFP+ cells per section in SG
		Control	dnMAML E3
		164.262	52.8658
		91.3136	79.2987
		73.2912	95.1584
		44.0548	62.3061
		140.094	77.096
		112.34	96.9206
			114.543
			61.6768
			99.1234
			92.5151
			116.745
			83.7042
			122.252
	mean	104.226	88.785
	SE	44.0475	21.9308
	SEM	17.9823	6.0825

## Sheet: % TH+ GFP+ cells  in AG 
	% TH+/GFP+ cells in AG
		Control	dnMAML E3
		67.8571	88.2353
		48.0392	100
		64.3077	93.75
		60.4167	98.1481
		68.4211	97.7778
		78.5714	84.6154
			88
			78.9474
			81.25
			82.1429
			92.8571
			84.375
			59.0909
	mean	64.6022	86.8608
	SE	10.1218	10.8189
	SEM	4.13221	3.00062

## Sheet: % TH+ GFP+ cells  in SG 
	% TH+/GFP+ cells in SG
		Control	dnMAML E3
		43.6782	87.5
		36.8421	73.8095
		59.0164	97.2222
		65	100
		56.6038	71.4286
		61.7647	100
			75
			85.7143
			93.3333
			61.9048
			73.5849
			86.8421
			100
	mean	53.8175	85.1031
	SE	11.0812	12.3318
	SEM	4.52389	3.42022

## Sheet: % NF-M+ TH+ GFP+ cells  in AG 
	% NF-M+/TH+/GFP+ cells in AG
		Control	dnMAML E3
		14.2857	50
		22.549	16.2791
		29.4118	37.5
		29.1667	46.2963
		21.0526	33.3333
		23.8095	7.69231
			31.5789
			36
			31.25
			21.4286
			75
			46.875
			27.2727
	mean	23.3792	35.4236
	SE	5.63676	16.9979
	SEM	2.3012	4.71438

## Sheet: % NF-M+ TH+ GFP+ cells  in SG 
	% NF-M+/TH+/GFP+ cells in SG
			Control	dnMAML E3
			27.5862	40
			21.0526	42.8571
			52.459	61.1111
			60	81.8182
			39.6226	65.7143
			47.0588	36.3636
				25
				57.1429
				76.6667
				28.5714
				39.6226
				63.1579
				64.7059
		mean	41.2966	52.5178
		SE	14.8877	18.2134
		SEM	6.07787	5.0515

## Sheet: % P0+ GFP+ cells  in AG 
	% P0+/GFP+ cells in AG
		Control	dnMAML E3
		53.3333	39.5349
		65.5172	37.5
		64.0625	33.3333
		73.7624
	mean	64.1689	36.7894
	SE	8.39195	3.16128
	SEM	4.19598	1.82516

## Sheet: % P0+ GFP+ cells in SG 
		% P0+/GFP+ cells in SG
			Control	dnMAML E3
			50	11.1111
			92.8571	37.931
			72.2222	42.8571
			72.2222
		mean	71.8254	30.6331
		SE	17.5023	17.085
		SEM	8.75117	9.86403
